# Supplementary material for: Performance of Impregnated Paper Decorated Blockboard Manufactured Using HDF as Equilibrium Layer
Source: Materials (Basel). 2022 Sep 13;15(18):6342. doi: 10.3390/ma15186342 (PMC9504914; doi:10.3390/ma15186342)
Supplement: Supplementary file 1 [file materials-15-06342-s001.zip]

Archive with 1 entries (1 files):
- materials-1828815-supplementary.pdf
